# Supplementary material for: Hierarchical Co–Pi Clusters/Fe2O3 Nanorods/FTO Micropillars 3D Branched Photoanode for High-Performance Photoelectrochemical Water Splitting
Source: Nanomaterials (Basel). 2022 Oct 18;12(20):3664. doi: 10.3390/nano12203664 (PMC9611282; doi:10.3390/nano12203664)
Supplement: Supplementary file 1 [file nanomaterials-12-03664-s001.zip]

Archive with 1 entries (1 files):
- nanomaterials-1960756-supplementary.pdf
